# Supplementary material for: Characterization of a New Citrus Mutant Induced by Gamma Irradiation with a Unique Fruit Shape, Gwonje-Early, and Determination of Specific Selection Markers Using Allele-Specific PCR
Source: Plants (Basel). 2024 Mar 21;13(6):911. doi: 10.3390/plants13060911 (PMC10974580; doi:10.3390/plants13060911)
Supplement: Supplementary file 1 [file plants-13-00911-s001.zip]

Archive with 1 entries (1 files):
- plants-2862026-supplementary.pdf
